# Supplementary material for: Effect of Pretreatment and Drying on the Nutritional and Functional Quality of Raisins Produced with Seedless Purple Grapes
Source: Foods. 2024 Apr 9;13(8):1138. doi: 10.3390/foods13081138 (PMC11048869; doi:10.3390/foods13081138)
Supplement: Supplementary file 1 [file foods-13-01138-s001.zip]

Archive with 1 entries (1 files):
- foods-2919595-supplementary.pdf
